# Supplementary material for: Tree species-specific strategies of soil aggregation driven by SOC–GRSP coupling under nitrogen addition and precipitation reduction
Source: PLoS One. 2026 Jan 21;21(1):e0341117. doi: 10.1371/journal.pone.0341117 (PMC12822992; doi:10.1371/journal.pone.0341117)
Supplement: S1. Data — (XLSX) [file pone.0341117.s001.xlsx]

## Sheet: Sheet1
ID	Treatment	Species	PlotRep	Soil aggregate distribution	size fractions（%）
1	CK	PK	1	1	32.635
2	CK	PK	2	1	26.1931
3	CK	PK	3	1	32.6719
4	CK	PK	1	2	26.5
5	CK	PK	2	2	21.935
6	CK	PK	3	2	26.565
7	CK	PK	1	3	20.1505
8	CK	PK	2	3	16.239
9	CK	PK	3	3	20.9105
10	CK	PK	1	4	17.013
11	CK	PK	2	4	17.2086
12	CK	PK	3	4	13.4784
13	CK	PK	1	5	10.07
14	CK	PK	2	5	8.1855
15	CK	PK	3	5	10.2445
16	+N	PK	1	1	33.4435
17	+N	PK	2	1	27.6219
18	+N	PK	3	1	34.0346
19	+N	PK	1	2	27.606
20	+N	PK	2	2	22.856
21	+N	PK	3	2	26.938
22	+N	PK	1	3	19.08
23	+N	PK	2	3	19.6814
24	+N	PK	3	3	15.2386
25	+N	PK	1	4	14.981
26	+N	PK	2	4	15.5074
27	+N	PK	3	4	12.1116
28	+N	PK	1	5	11.021
29	+N	PK	2	5	8.9758
30	+N	PK	3	5	10.9032
31	-P	PK	1	1	29.68
32	-P	PK	2	1	29.3636
33	-P	PK	3	1	24.9564
34	-P	PK	1	2	24.687
35	-P	PK	2	2	25.2307
36	-P	PK	3	2	20.2823
37	-P	PK	1	3	23.647
38	-P	PK	2	3	18.7603
39	-P	PK	3	3	23.8927
40	-P	PK	1	4	17.596
41	-P	PK	2	4	14.7908
42	-P	PK	3	4	17.4132
43	-P	PK	1	5	10.4445
44	-P	PK	2	5	8.3225
45	-P	PK	3	5	10.933
46	+N-P	PK	1	1	31.672
47	+N-P	PK	2	1	24.0475
48	+N-P	PK	3	1	33.0805
49	+N-P	PK	1	2	26.52
50	+N-P	PK	2	2	21.6145
51	+N-P	PK	3	2	28.3655
52	+N-P	PK	1	3	20.5103
53	+N-P	PK	2	3	17.9486
54	+N-P	PK	3	3	23.0412
55	+N-P	PK	1	4	17.056
56	+N-P	PK	2	4	14.5648
57	+N-P	PK	3	4	17.5792
58	+N-P	PK	1	5	8.12
59	+N-P	PK	2	5	7.092
60	+N-P	PK	3	5	8.788
61	CK	TA	1	1	29.432
62	CK	TA	2	1	30.309
63	CK	TA	3	1	25.159
64	CK	TA	1	2	24.5575
65	CK	TA	2	2	25.7689
66	CK	TA	3	2	20.1736
67	CK	TA	1	3	22.88
68	CK	TA	2	3	25.2426
69	CK	TA	3	3	17.8774
70	CK	TA	1	4	17.9133
71	CK	TA	2	4	19.4222
72	CK	TA	3	4	15.7645
73	CK	TA	1	5	8.84
74	CK	TA	2	5	9.4115
75	CK	TA	3	5	7.2485
76	+N	TA	1	1	30.5458
77	+N	TA	2	1	33.3557
78	+N	TA	3	1	27.5986
79	+N	TA	1	2	26.2553
80	+N	TA	2	2	27.1006
81	+N	TA	3	2	21.6441
82	+N	TA	1	3	21.935
83	+N	TA	2	3	22.0797
84	+N	TA	3	3	17.4853
85	+N	TA	1	4	16.96
86	+N	TA	2	4	13.9239
87	+N	TA	3	4	17.1161
88	+N	TA	1	5	9.24
89	+N	TA	2	5	6.9867
90	+N	TA	3	5	7.7733
91	-P	TA	1	1	27.285
92	-P	TA	2	1	26.1881
93	-P	TA	3	1	23.0269
94	-P	TA	1	2	22.79
95	-P	TA	2	2	19.009
96	-P	TA	3	2	22.701
97	-P	TA	1	3	25.742
98	-P	TA	2	3	20.234
99	-P	TA	3	3	27.224
100	-P	TA	1	4	18.832
101	-P	TA	2	4	15.1615
102	-P	TA	3	4	18.8065
103	-P	TA	1	5	11.66
104	-P	TA	2	5	9.0745
105	-P	TA	3	5	12.2655
106	+N-P	TA	1	1	27.4365
107	+N-P	TA	2	1	29.8139
108	+N-P	TA	3	1	24.6496
109	+N-P	TA	1	2	25.359
110	+N-P	TA	2	2	25.198
111	+N-P	TA	3	2	20.543
112	+N-P	TA	1	3	22.321
113	+N-P	TA	2	3	24.2483
114	+N-P	TA	3	3	19.7307
115	+N-P	TA	1	4	18.4625
116	+N-P	TA	2	4	15.5787
117	+N-P	TA	3	4	18.4588
118	+N-P	TA	1	5	9.5043
119	+N-P	TA	2	5	8.116
120	+N-P	TA	3	5	10.5796
121	CK	FM	1	1	28.513
122	CK	FM	2	1	31.8425
123	CK	FM	3	1	24.2445
124	CK	FM	1	2	24.2664
125	CK	FM	2	2	26.1027
126	CK	FM	3	2	21.6309
127	CK	FM	1	3	21.7387
128	CK	FM	2	3	24.5335
129	CK	FM	3	3	18.2279
130	CK	FM	1	4	17.9976
131	CK	FM	2	4	19.2905
132	CK	FM	3	4	16.112
133	CK	FM	1	5	8.5944
134	CK	FM	2	5	7.4168
135	CK	FM	3	5	9.4888
136	+N	FM	1	1	30.5352
137	+N	FM	2	1	26.3562
138	+N	FM	3	1	33.7086
139	+N	FM	1	2	26.693
140	+N	FM	2	2	29.9833
141	+N	FM	3	2	22.5236
142	+N	FM	1	3	20.0198
143	+N	FM	2	3	22.2427
144	+N	FM	3	3	17.1375
145	+N	FM	1	4	14.2565
146	+N	FM	2	4	16.1197
147	+N	FM	3	4	11.9238
148	+N	FM	1	5	9.6055
149	+N	FM	2	5	8.1437
150	+N	FM	3	5	10.7509
151	-P	FM	1	1	26.5919
152	-P	FM	2	1	30.0163
153	-P	FM	3	1	22.2917
154	-P	FM	1	2	22.7498
155	-P	FM	2	2	20.3471
156	-P	FM	3	2	24.4031
157	-P	FM	1	3	23.9631
158	-P	FM	2	3	27.2534
159	-P	FM	3	3	19.8835
160	-P	FM	1	4	18.1998
161	-P	FM	2	4	15.1275
162	-P	FM	3	4	20.6727
163	-P	FM	1	5	9.6055
164	-P	FM	2	5	8.0224
165	-P	FM	3	5	10.8721
166	+N-P	FM	1	1	28.9175
167	+N-P	FM	2	1	24.3375
168	+N-P	FM	3	1	32.5451
169	+N-P	FM	1	2	24.0642
170	+N-P	FM	2	2	26.536
171	+N-P	FM	3	2	20.7998
172	+N-P	FM	1	3	21.132
173	+N-P	FM	2	3	17.3843
174	+N-P	FM	3	3	24.1837
175	+N-P	FM	1	4	17.6943
176	+N-P	FM	2	4	15.6908
177	+N-P	FM	3	4	19.115
178	+N-P	FM	1	5	9.3021
179	+N-P	FM	2	5	8.182
180	+N-P	FM	3	5	10.1159

## Sheet: Sheet2
ID	Treatment	Species	PlotRep	MWD（mm）	GMD(mm)	T-GRSP(g/kg)	EE-GRSP(g/kg)	SOC(g/kg)	SWC(%)	NH4+(mg/kg)	NO3−(mg/kg)	pH
1	CK	PK	1	2.3433	5.5556	6.2616	0.7367	21.7416	54.4819	5.4942	0.266	5.1668
2	CK	PK	2	2.3636	6.1086	6.5733	0.7953	24.5551	44.4171	6.032	0.2994	5.5122
3	CK	PK	3	1.863	4.6258	5.5251	0.6281	17.4533	60.851	4.5837	0.2146	4.4709
4	+N	PK	1	2.438	5.6784	7.694	0.9822	24.944	55.6892	8.2055	0.4604	5.0645
5	+N	PK	2	1.888	6.4247	8.469	1.0329	27.0993	46.6977	8.9925	0.5133	5.4512
6	+N	PK	3	2.5739	4.5469	6.3971	0.8649	21.0967	60.9031	6.862	0.3763	4.3343
7	-P	PK	1	2.1627	5.3715	5.6989	0.665	20.2069	47.4734	4.9417	0.2251	5.4431
8	-P	PK	2	2.3218	5.6777	6.1507	0.7395	22.6416	38.9318	5.2521	0.2471	5.9373
9	-P	PK	3	1.6653	4.7008	4.8605	0.5455	16.4015	52.7948	4.2961	0.1878	4.5796
10	+N-P	PK	1	2.2684	5.5249	6.4355	0.7674	20.6571	41.396	6.4151	0.3172	4.9622
11	+N-P	PK	2	2.386	5.9862	6.9113	0.8396	22.1209	35.9001	7.2603	0.2544	4.2806
12	+N-P	PK	3	1.7055	4.6889	5.5232	0.643	17.792	44.0839	5.1347	0.3584	5.3072
13	CK	TA	1	2.3108	5.5658	6.2718	0.8492	23.041	53.469	5.2998	0.3172	5.1566
14	CK	TA	2	2.3593	6.2188	6.6748	0.9015	24.177	44.644	5.9297	0.2535	4.4591
15	CK	TA	3	1.8698	4.5354	5.4434	0.7393	20.3421	58.6671	4.3104	0.3593	5.5043
16	+N	TA	1	2.4476	5.6989	7.8577	1.1152	26.5708	55.5869	7.5405	0.532	4.9929
17	+N	TA	2	2.5039	6.4109	8.879	1.2641	29.5361	61.4335	8.502	0.5647	5.4796
18	+N	TA	3	2.0084	4.6002	6.3034	0.8907	21.8031	45.9696	6.0675	0.4632	4.1676
19	-P	TA	1	2.2577	5.3715	5.6375	0.7469	22.2122	48.3738	4.2665	0.2865	5.2896
20	-P	TA	2	2.2747	5.7211	6.2355	0.8378	23.4568	54.0063	3.4116	0.2421	5.844
21	-P	TA	3	1.7975	4.6574	4.6571	0.6053	19.461	39.4599	4.832	0.3115	4.3764
22	+N-P	TA	1	2.2896	5.5045	6.6401	0.8697	22.5601	46.3275	5.2078	0.399	4.9008
23	+N-P	TA	2	1.7814	6.0433	7.337	0.9475	19.452	51.7876	5.7353	0.4185	5.2182
24	+N-P	TA	3	2.4089	4.5922	5.4929	0.7328	24.1378	37.7249	4.327	0.3525	4.251
25	CK	FM	1	2.2682	5.5761	6.2513	0.6446	21.9872	52.5686	5.4124	0.2967	5.5863
26	CK	FM	2	1.7551	5.93	6.9054	0.71	17.8448	59.1554	5.7455	0.3202	6.0679
27	CK	FM	3	2.4266	4.844	5.1732	0.5355	24.638	42.4159	4.7121	0.2531	4.7258
28	+N	FM	1	2.4289	5.7398	7.3768	0.8799	24.3813	55.4232	7.1926	0.4399	5.1361
29	+N	FM	2	1.982	6.1231	8.1843	0.9458	20.1758	61.5007	8.0657	0.4707	5.5581
30	+N	FM	3	2.399	4.9671	6.0689	0.7543	26.933	45.5861	5.8317	0.3793	4.3658
31	-P	FM	1	2.1942	5.4328	5.5249	0.5525	20.033	47.453	4.5529	0.266	6.0979
32	-P	FM	2	2.2588	5.9832	5.8994	0.4686	21.8698	50.9847	5.1025	0.2325	6.819
33	-P	FM	3	1.7569	4.5139	4.7756	0.5989	16.8372	40.7024	3.6945	0.2815	4.9631
34	+N-P	FM	1	2.2471	5.5863	5.9444	0.6241	21.4756	48.1078	5.6989	0.3581	5.5761
35	+N-P	FM	2	1.7952	6.1616	6.462	0.6717	22.913	50.4997	6.3675	0.3781	5.9889
36	+N-P	FM	3	2.3475	4.6321	5.0236	0.5342	18.5814	42.4525	4.6436	0.3138	4.785
